# Supplementary material for: Polish High School Students’ Knowledge about Cancer
Source: Int J Environ Res Public Health. 2021 Apr 29;18(9):4765. doi: 10.3390/ijerph18094765 (PMC8124587; doi:10.3390/ijerph18094765)
Supplement: Supplementary file 1 [file ijerph-18-04765-s001.zip]

Archive with 1 entries (1 files):
- ijerph-1187329-supplementary.pdf
